# Supplementary material for: Protocol for measuring cilium length using 3D confocal fluorescence microscopy, CiliaQ software, and a quality control pipeline
Source: STAR Protoc. 2025 Oct 8;6(4):104128. doi: 10.1016/j.xpro.2025.104128 (PMC12546805; doi:10.1016/j.xpro.2025.104128)
Supplement: Table S1. Spreadsheet for tracking experimental metadata, containing fields for important experimental information to ensure reproducibility across multiple experimental runs, related to step 8 [file mmc1.xlsx]

## Sheet: metadata
Datasheet for imaging experiments
Please fill in all the cells that are in blue (once filled the blue color will disappear)
Click on the red triangles for more information
Write NA if not applicable
General information
Research group
Name researcher
Start date of experiment (DD.MM.YYYY)
Title of project
Status: pilot experiment, data for preprint/paper
Experimental System
Experimental System
Name of line
Genotype/strain of line
Tissue type
Comments
Experimental Design
Description of experiment
SOP used
Link to protocol number (electronic lab book)
Number of experimental groups
Treatment	please select
Genotype	please select
Group descriptions	group1	group2	group3	group4	…
> type treatment
> duration treatment
> concentration treatment
> genotype groups
Microscopy
Microscope Type
Microscope Name
Objective magnification
Objective NA (numerical aperture)
x,y pixel size in micron
z-spacing in micron
Channels
Color channels
numbers of channels
Immunostaining	please select
Transgene/dye	please select
Fixative used
Blocking solution
Details of channels
	1. antibody	2. antibody (fluorophore)	dyes/transgene	wavelength microscope	excitation/emission filters
channel 1
channel 2
channel 3
channel 4
channel 5
dimensions of stack (color, Z-stack,time, other)		if others, what is it
dimension 1	please select
dimension 2	please select
dimension 3	please select
Experimental Replicates
Name of files	Date of experiment (YYMMDD)	Experimental group	Passage of cells	Comments

## Sheet: example
Datasheet for imaging experiments performed in FOR5547
Please fill in all the cells that are in blue (once filled the blue color will disappear)
Click on the red triangles for more information
Write NA if not applicable
General information
Research group	Dagmar Wachten
Name researcher	Seniz Yüksel
Start date of experiment (DD.MM.YYYY)	2022-12-06
Title of project	Ciliary pMEK signaling upon Pdgfra activation in 3T3-L1 cells
Status: pilot experiment, data for preprint/paper	pilot experiment
Experimental System
Experimental System	3T3-L1 cells
Name of line	3T3-L1 - CL-173
Genotype/strain of line	WT
Tissue type	fibroblast
Comments	NA
Experimental Design
Description of experiment	Cilia analysis in IMCD3 Cells
SOP used	NA
Link to protocol number (electronic lab book)	NA
Number of experimental groups	NA
Treatment	no
Genotype	no
Group descriptions
> type treatment	Serum starvation
> duration treatment	24h, 72h
> concentration treatment	0&, 10% FCS
> genotype groups	none
Microscopy
Microscope Type	confocal
Microscope Name	Stellaris
Objective magnification	63x
Objective NA (numerical aperture)	0.8
x,y pixel size in micron	0.5
z-spacing in micron
	Oil immersion object lens
Channels
Color channels
numbers of channels	4
Immunostaining	yes
Transgene/dye	no
Fixative used	4% PFA, 15min
Blocking solution	ChemiBLOCKER with 0.5% Triton X-100
Details of channels
	1. antibody	2. antibody (fluorophore)	dyes/transgene	wavelength microscope	excitation/emission filters
channel 1	DAPI (1:1000)	na (dye)	DAPI	405	405/409-478
channel 2	y-Tubulin [T6793] (1:1000)	mouse IgG1 (y1)	Alexa Fluor® 488	458	458/494-559
channel 3	PDGFRa [AF1062-SP] (1:500)	donkey anti-rabbit	Alexa Fluor® 555	561	555/560-565
channel 4	ARL13b (ab136648, 1:1000)	mouse IgG2a (y2a)	Alexa Fluor® 647	633	647/660-720
channel 5	na	na	na	na	na
dimensions of stack (color, Z-stack,time, other)		if others, what is it
dimension 1	color
dimension 2	Z-stack
dimension 3	other
Experimental Replicates
Name of files	Date of experiment (YYMMDD)	Experimental group	Passage of cells	Comments
SY72_3T3-L1_pMEK_210223.lif	221118	na	8
72h HCl 10 min .lif	221118	na	8

## Sheet: version control
version control: v1.1
This datasheet was compiled by FOR5547 in Spring2025
